# Supplementary material for: Functionalization of Rhodamine Platforms with 3-Hydroxy-4-pyridinone Chelating Units and Its Fluorescence Behavior towards Fe(III)
Source: Molecules. 2022 Feb 26;27(5):1567. doi: 10.3390/molecules27051567 (PMC8911962; doi:10.3390/molecules27051567)
Supplement: Supplementary file 1 [file molecules-27-01567-s001.zip]

Archive with 1 entries (1 files):
- molecules-1600947-supplementary.pdf
